# Supplementary material for: Regulatory Effect of PGE2-EP2/EP4 Receptor Pathway on Staphylococcus aureus-Induced Inflammatory Factors in Dairy Cow Neutrophils
Source: Biomolecules. 2025 Jul 22;15(8):1062. doi: 10.3390/biom15081062 (PMC12383739; doi:10.3390/biom15081062)
Supplement: Supplementary file 1 [file biomolecules-15-01062-s001.zip]

Archive with 2 entries (2 files):
- biomolecules-3709263-original-images.pdf
- biomolecules-3709263-supplementary.pdf
